# Supplementary material for: Efficacy of heparin in respiratory support of near-term rabbits with meconium-induced acute lung injury: Linear regression model analyses
Source: PLoS One. 2026 Mar 24;21(3):e0345718. doi: 10.1371/journal.pone.0345718 (PMC13012467; doi:10.1371/journal.pone.0345718)
Supplement: S1 Dataset — (XLSX) [file pone.0345718.s007.xlsx]

## Sheet: Sheet1
Group	litternumber	W	D	W/D	PTX	birthweight	survival time/min	Survival Outcome	HR-1h	HR-last	15 min	30 min	45 min	60 min	90 min	120 min	180 min	240 min	300 min	360 min	420 min	480 min	540 min	600 min	pH	PCO2	LAC	gender	Edema	Hemorrhage	Inflammation	Bronchiolar epithelial disruption	Meconium distribution	LIStotal	Vv	CV(Vv)	TPLLH (mg/kg)	DSPCLH (mg/kg)	DSPCLH /TPLLH	TPLBALF (mg/kg)	DSPCBALF (mg/kg)	DSPCBALF /TPLBALF	TPBALF (mg/kg)	DSPC/TP(mg/g)	TPLLH+BALF (mg/kg)	DSPCLH+BALF (mg/kg)	DSPCLH+BALF /TPLLH+BALF	TLR-2	TLR-4
C	X14/2				0	51	600	0	293	336	0.395775	0.721761	0.492935	0.61138	0.580232	0.621813	0.353294	0.395928	0.562905	0.500993	0.657509	0.484144	0.502765	0.509846				F	0	1	1	1	0	3	0.528445	0.199828
C	X14/4	0.0319	0.0058	5.5	0	53	600	0	227	235	0.897377	0.962982	0.863447	1.02343	0.781156	0.763266	1.02543	0.80289	0.832408	0.795991	0.796373	0.662586	0.698812	1.00079				F	0	1	0	1	0	2	0.474542	0.232798
C	X14/6	0.0535	0.0078	6.85897	0	42	600	0	205	220	0.795802	0.384606	0.54609	0.549451	0.501564	0.549239	0.388605	0.446429	0.320513	0.249805	0.239736	0.230787	0.268817	0.248016				M
C	X14/8	0.0471	0.008	5.8875	0	54	600	0	288	240	0.78	0.778982	0.78901	0.729479	0.578059	0.46537	0.498008	0.502311	0.647642	0.424737	0.536769	0.615361	0.692951	0.388113				F	1	0	1	1	0	3	0.460514	0.296319
C	X14/10	0.0298	0.0056	5.32143	0	60	600	0	263	310	0.118017	0.572023	0.704035	0.433526	0.547525	0.585176	0.566101	0.521359	0.496124	0.552923	0.662252	0.665266	0.826667	0.72327				F	1	0	1	1	0	3	0.446863	0.264019
C	X15/1	0.0315	0.0049	6.42857	0	69	600	0	240	295	0.66653	0.543878	0.696405	0.682229	0.486037	0.558027	0.762777	0.552264	0.647549	0.773166	0.4191	0.693368	0.985902	0.637044				M	0	1	0	0	0	1	0.432531	0.253301
C	X16/1	0.0712	0.0101	7.0495	0	57	600	0	260	273	0.231602	0.390506	0.381388	0.700107	0.791613	0.698561	0.798485	0.496885	0.584795	0.504341	0.509573	0.547711	0.493141	0.649123	7.306	71.7	5.5	M	0	0	0	0	0	0	0.511919	0.248195
C	X17/1	0.0248	0.0046	5.3913	0	66	600	0		318	0.370262	0.403165	0.440771	0.421733	0.590193	0.740905	0.63054	0.857229	0.666733	0.842687	0.552738	1.03144	0.569198	0.865801	7.24	67.2	5	F	0	1	0	0	0	1	0.532012	0.243366
C	X18/1	0.0708	0.0116	6.10345	0	63	600	0	255	295	0.426236	0.507723	0.571265	0.699778	0.754148	0.771051	0.871563	0.759474	0.9298	0.992063	0.702043	0.928886	0.622471	0.716076	7.221	85	4.2	F	0	1	0	1	0	2	0.48428	0.219278
C	X19/1	0.0419	0.007	5.98571	0	50	600	0	247	276	0.224719	0.373972	0.389513	0.404181	0.463679	0.673712	0.735043	0.769231	0.708915	0.906736	0.526701	0.874848	1.29108	0.760095	7.111	76.2	7.2	F									402.436	94.1998	23.4074	2.54254	1.3233	52.0466	23.0366	57.4435	404.978	95.5231	23.5872
C	X20/1				0	51	600	0	229	270	0.355644	0.384939	0.460999	0.442512	0.452792	1.39812	0.983671	0.794913	0.790294	0.804699	0.780286	0.849257	0.694556	0.973439	7.17	81.8	4.5	F																				1.42076	1.07425
C	X21/1	0.0536	0.0097	5.52577	0	65	600	0	253	250	0.407056	0.612323	1.02375	0.589971	0.646665	0.756372	0.980463	1.21916	1.14123	1.0111	0.94646	0.778968	0.457213	0.402074	7.151	77.3	0.9	M									364.124	68.025	18.6818	3.12006	0.815043	26.1227	24.7916	32.8758	367.244	68.84	18.745	2.60268	1.36289
C	X22/1				0	45	600	0	280	276	0.533333	0.557621	0.459051	0.683104	0.750597	1.03668	0.904191	0.77918	0.684814	0.727043	0.716846	0.695249	0.998752	0.720421	7.342	47.7	4.3	M									353.675	74.2271	20.9874	8.93511	3.65571	40.914	26.9919	135.437	362.61	77.8828	21.4784	2.71948	2.03261
C	X22/11	0.0371	0.0048	7.72917	0	41	600	0	305	230	0.429154	0.674296	0.782575	0.765935	0.875657	0.801557	0.947194	0.612051	0.734261	0.795667	0.770956	0.881575	0.919744	0.931687	7.331	62.7	4.2	M									536.632	106.905	19.9215	2.16411	0.454145	20.9853	13.9074	32.655	538.796	107.359	19.9257
C	X27/1	0.0359	0.0049	7.32653	0	45	600	0	223	221	0.512505	0.760456	0.91638	0.711339	1.01937	1.07383	0.835198	0.653595	0.825959	0.846561	0.777202	0.741624	1.01405	1.18519	7.477	43.3	4.4	F									529.118	152.981	28.9124	2.17955	0.460942	21.1486	11.249	40.9763	531.298	153.442	28.8805	1.6529	0.750886
C	X27/6	0.0465	0.0062	7.5	0	53	600	0	228	258	0.737852	0.929174	1.05511	0.56083	0.565472	0.852934	0.919663	0.607379	0.515842	0.732999	0.897252	0.798788	0.929316	0.790871	7.439	45.3	3.9	F									356.883	99.0764	27.7616	3.24207	0.854003	26.3413	17.3236	49.2971	360.125	99.9304	27.7488	0.716977	0.577009
C	X28/1	0.016	0.0026	6.15385	0	56	600	0	265	292	0.594358	0.859895	1.09431	0.913286	0.813802	0.808538	1.11041	1.21513	0.923645	0.740711	0.872905	0.899101	1.14529	1.21753	7.396	57.9	4.7	F									298.03	73.5369	24.6743	3.81101	1.54186	40.4579	22.1755	69.5297	301.841	75.0787	24.8736	0.528509	0.775572
C	X34/9	0.0301	0.0056	5.375	0	39	600	0	273	230	0.600962	0.706163	0.760065	0.781082	0.64914	0.616575	0.498094	0.606376	0.754148	0.682933	0.796305	0.877688	0.971726	1.47551	7.449	40.5	5.1	M									422.721	112.906	26.7093	3.12108	1.98286	63.5313	21.3391	92.9215	425.842	114.889	26.9792	0.161544	0.812252
C	X34/10	0.0124	0.0025	4.96	0	45	600	0	230	205	0.924912	0.879709	0.988217	0.898807	0.763359	0.643275	0.606454	0.744745	0.550807	0.575911	0.601722	0.637959	0.667528	0.587173	7.501	40	3.6	M									600.363	205.593	34.2448	2.21004	0.822858	37.2326	13.3176	61.7872	602.573	206.416	34.2558	0.263036	0.892959
C	X36/1	0.0278	0.0044	6.31818	0	57	600	0	245	265	0.390754	0.52283	0.598555	0.507292	0.597332	0.887433	1.01884	0.495879	0.462131	0.768344	0.65763	0.804981	0.781899	0.739494				F																				3.00355	2.24492
C	X36/5	0.0227	0.0034	6.67647	0	57	600	0	273		0.556948	0.439036	0.470248	0.563239	0.694181	0.648971	0.335233	0.489523	0.531632	0.746955	0.656722	0.562905	0.434476	0.915694				F									497.939	157.837	31.698	2.79092	1.56737	56.1596	14.3072	109.551	500.73	159.404	31.8344
M	X16/2	0.0256	0.0064	4	1	45	263	1	278		0.439422	0.591804	0.403124	0.460123	0.469484	0.764486	0.727896	0.106786										M	4	0	1	0	4	9	0.493694	0.305862
M	X16/6	0.0614	0.0102	6.01961	0	60	600	0	260	295	0.518135	0.785582	0.992685	0.887021	0.702247	0.590179	0.660066	0.449023	0.518242	0.4329	0.763359	0.456621	0.508772	0.490751	7.287	76.2	4.4	M	0	0	2	1	4	7	0.483742	0.261835
M	X17/4	0.0486	0.0094	5.17021	0	78	307	1			0.0508549	0.184156	0.261076	0.31103	0.31594	0.260515	0.300798	0.603772	0.195733									M	2	0	3	2	4	11	0.517984	0.248776
M	X17/8	0.0616	0.0089	6.92135	0	46	600	0		271	0.578115	0.487737	0.733584	0.637823	0.681122	0.617724	0.461599	0.491412	0.621118	0.71559	0.61705	0.742457	0.696448	0.56319	7.176	81.1	6.6	M	1	1	3	2	4	11	0.465227	0.364139
M	X18/4	0.0498	0.0091	5.47253	0	59	600	0	315	325	0.287731	0.463453	0.506677	0.489567	0.529661	0.604607	0.387557	0.61758	0.509494	0.565758	0.624556	0.902451	0.76896	0.655492	7.243	64.6	3.7	F									358.378	138.242	38.5743	1.74583	0.503101	28.8172	28.4933	17.6568	360.123	138.745	38.527	1.9816	2.74473
M	X19/4	0.0486	0.0083	5.85542	0	65	600	0	319	315	0.150765	0.232221	0.327526	0.33264	0.25641	0.278707	0.265695	0.214188	0.53228	0.442025	0.731684	0.684606	0.473152	0.326032	7.14	82.8	3.4	M																				1.22264	1.59475
M	X20/3	0.033	0.0058	5.68966	0	47	600	0	288	340	0.375404	0.363578	0.387389	0.437294	0.473866	0.477411	0.472357	0.44567	0.459495	0.781817	0.864902	0.272311	0.521485	0.27479	7.24	57.5	3.1	F									369.173	119.772	32.4433	2.50907	1.16113	46.2774	46.2961	25.0805	371.683	120.933	32.5367	1.29235	1.00696
M	X22/4	0.0455	0.0062	7.33871	0	36	600	0	223	188	0.501322	0.231868	0.376053	0.496032	0.304267	0.28165	0.287356	0.297543	0.275255	0.301428	0.421251	0.412356	0.4035	0.256107	7.158	70.7	2.1	F									346.832	81.2108	23.415	1.85264	0.00726395	0.392086	36.8283	0.197238	348.685	81.2181	23.2927	0.82264	0.504642
M	X22/7	0.0224	0.0049	4.57143	0	40	275	1	250		0.385171	0.722849	0.504125	0.483871	0.458248	0.803792												F									471.716	110.416	23.4073	0.805564	0.00369056	0.458133	16.4271	0.224663	472.521	110.419	23.3681	0.701412	0.450625
M	X26/2	0.0372	0.0053	7.01887	0	63	175	1	266		0.322113	0.404471	0.544946	0.597372	0.498955	0.370216									6.653	155	20	F									374.765	102.383	27.3194	2.54555	1.09921	43.1817	73.0392	15.0496	377.31	103.483	27.4264	2.27101	1.32256
M	X27/4	0.025	0.0047	5.31915	1	55	137	1			0.29579		0.474215	0.493884	0.505051										6.801	131	10.5	F									401.855	137.16	34.1318	0.641718	0.113719	17.721	22.9432	4.95655	402.497	137.274	34.1056	0.448548	0.411795
M	X27/5	0.0163	0.0024	6.79167	0	55	161	1			0.476842	0.581017	0.613151	0.622084														F									338.428	146.973	43.4283	1.68021	1.14835	68.3457	30.7122	37.3907	340.108	148.122	43.5514	0.83316	0.712025
M	X34/2	0.0136	0.0016	8.5	0	48	600	0	253	261	0.382582	0.706215	0.730194	0.993342	1.11008	0.468442	0.417819	0.258182	1.15887	0.878302	0.732536	0.763359	0.904528	0.910194	7.358	51.2	4.6	M									340.191	53.0491	15.5939	0.735742	0.567279	77.103	28.321	20.0303	340.926	53.6164	15.7267	0.410845	2.17347
M	X34/6	0.023	0.0036	6.38889	0	31	600	0	267	264	0.945141	1.27334	1.29724	0.605379	0.208341	0.475939	0.513391	0.614972	0.681269	0.788614	0.896057	0.966255	0.847781	1.09635	7.283	66.6	6.3	M									654.992	192.156	29.3371	0.535742	0.233446	43.5744	23.68	9.85838	655.528	192.389	29.3488	0.203063	1.34412
M	X35/6	0.0095	0.0018	5.27778	0	30	182	1	230		0.0735835	0.309485	0.430546	0.522252	0.390879													M									531.696	118.045	22.2016	0.950584	0.74221	78.0794	26.4171	28.0958	532.647	118.787	22.3013	0.339151	0.339151
M	X36/3	0.0104	0.0019	5.47368	0	50	600	0	246	280	0.295767	0.470281	0.322581	0.287929	0.55993	0.664294	0.661345	0.528541	0.488798	0.481696	0.395421	0.510204	0.566802	0.48216				F									474.975	164.784	34.6931	0.991984	0.71703	72.2824	26.9008	26.6546	475.967	165.501	34.7714	3.53081	1.66632
M	X36/6				0	54	600	0	289	268	0.281192	0.279736	0.50955	0.556174	0.664868	0.779962	0.0820008	0.363788	0.444171	0.306491	0.34912	0.485825	0.470939	0.382263				F	0	1	1	2	3	7	0.446272	0.320712
M	X36/7				0	41	600	0		246	0.292202	0.337451	0.287578	0.190177	0.516014	0.302984	0.43554	0.515416	0.629576	0.556067	0.570903	0.600745	0.612926	0.70295				M	1	1	2	0	2	6	0.539961	0.241803
M	X36/9	0.0145	0.0019	7.63158	0	32	600	0		204	0.344403	0.372467	0.62709	0.829646	0.459077	0.379555	0.358468	0.608594	0.459109	0.313895	0.612199	0.624457	0.662879	0.748848				F	1	0	1	0	3	5	0.530331	0.310474
M	X36/10	0.0137	0.002	6.85	0	31	600	0		203	0.213195	0.353836	0.17888	0.266796	0.707175	0.963391	0.731752	0.35042	0.37714	0.393049	0.360425	0.314573	0.286738	0.479836				F	0	1	1	1	3	6	0.471658	0.288326
M	X36/11	0.0145	0.0019	7.63158	0	33	600	0		175	0.388934	0.252525	0.598501	0.604248	0.587593	0.532968	0.521684	0.462019	0.45629	0.40494	0.47419	0.578425	0.517706	0.519481				M									615.759	126.396	20.5268	0.891158	0.333554	37.4293	10.1227	32.9513	616.65	126.729	20.5512	1.90088	1.34102
MH	X16/3	0.0203	0.0043	4.72093	1	68	342	1	293	278	0.372615	0.602289	0.357555	0.348793	0.351044	0.290741	0.558249	0.964052	0.405453									M	1	1	0	1	4	7	0.472648	0.295382
MH	X16/7	0.0763	0.0142	5.37324	0	72	600	0	255	230	0.290867	0.424837	0.401745	0.464088	0.357143	0.381321	0.388007	0.759994	0.509141	0.708449	0.602176	0.587091	0.372024	0.437445				M	0	0	2	1	4	7	0.541946	0.274558
MH	X17/5	0.0707	0.0134	5.27612	0	69	600	0		330	0.361623	0.353482	0.38081	0.313415	0.36414	0.495056	0.278144	0.834255	1.06093	0.869565	0.68929	0.973236	0.798499	0.704032	7.188	85.5	4	F	0	0	1	1	4	6	0.603226	0.239811
MH	X17/9	0.0717	0.0121	5.92562	0	58	600	0		260	0.208855	0.318599	0.344156	0.307294	0.398316	0.315977	0.446668	0.874936	0.588654	0.401546	0.67734	0.458638	0.594031	0.580084	7.133	98.5	6.8	F	0	0	1	1	3	5	0.528957	0.26725
MH	X18/6	0.0345	0.0061	5.65574	0	54	600	0	250	270	0.43573	0.580665	0.552358	0.635759	0.547204	0.547645	0.587889	0.61995	0.696379	0.737635	0.875702	0.91305	0.737973	0.868904	7.345	42.9	3.8	F	0	1	1	0	3	5	0.602185	0.192012
MH	X19/3	0.0447	0.0092	4.8587	0	62	600	0	352	332	0.565069	0.880369	0.672043	0.70216	0.711267	0.823525	0.792192	0.984252	0.582493	0.49249	0.672043	0.348387	0.609689	0.685056	7.249	65.9	8.1	F	0	1	1	2	3	7	0.667036	0.160871
MH	X20/2	0.0253	0.0039	6.48718	0	49	600	0	310	306	0.648535	1.02407	1.51379	1.41677	1.28974	0.684166	0.940468	0.85955	0.736961	1.10876	1.01617	0.885173	0.928963	1.05382	7.307	54.9	4.6	F									425.173	80.6562	18.9702	2.89966	0.968658	33.4059	46.8497	20.6759	428.073	81.6249	19.068	0.791869	1.20581
MH	X20/7	0.0476	0.0084	5.66667	0	45	600	0	254	285	0.39704	0.358686	0.375541	0.680099	0.90574	1.24756	0.903849	0.59657	0.4765	0.573761	1.14986	1.0101	0.835232	0.527958	7.216	80.4	4.1	M	0	1	1	2	3	7	0.61801	0.251022
MH	X20/8	0.0354	0.0044	8.04545	0	42	600	0	259	275	0.710539	0.883557	1.30928	1.18614	0.75095	0.825234	0.698324	0.845309	0.864491	0.829726	0.907694	0.93006	0.834202	0.87241	7.267	52.2	3.6	F	0	0	0	0	3	3	0.639299	0.21716
MH	X20/9	0.0508	0.0087	5.83908	0	52	600	0	260	270	0.506073	0.537354	0.590203	0.628609	1.04067	1.0038	0.8	0.961538	0.956369	0.76501	0.92769	0.906593	0.802265	0.876616	7.187	94.1	5.5	M																				1.10957	0.690956
MH	X22/2	0.0816	0.01	8.16	0	51	600	0	260	302	0.28081	0.352161	0.482273	0.636869	0.368915	0.457059	0.712424	0.813362	0.702009	0.850711	1.00164	0.917608	0.955984	0.505936	7.224	67.8	1.9	M									377.991	49.5345	13.1047	1.97155	0.515914	26.168	26.5877	19.4042	379.962	50.0504	13.1725	0.904379	0.838956
MH	X22/8				0	36	600	0	271	240	0.272198	0.283126	0.456161	0.416536	0.345892	0.490196	0.510918	0.532481	0.648004	0.556669	0.600137	0.544129	0.648256	0.620999	7.3	59.4	3.8	M									485.909	78.0776	16.0684	2.09054	0.483859	23.1452	37.1908	13.0102	487.999	78.5614	16.0987	0.861546	0.570382
MH	X26/1	0.0711	0.011	6.46364	0	76	600	0	294	265	0.116213	0.293563	0.425428	0.618635	0.656498	0.602882	0.445653	0.578067	0.631799	0.792644	0.726338	0.886525	0.759773	0.708048	7.307	71.5	3.5	F									466.699	137.158	29.389	3.19013	1.16095	36.392	64.4345	18.0176	469.889	138.319	29.4365	4.38223	1.86607
MH	X27/9	0.0561	0.0097	5.78351	0	55	600	0	236	226	0.253444	0.303935	0.259431	0.355417	0.39796	0.315609	0.426803	0.535714	0.447356	0.466999	0.655201	0.659746	0.620937	0.789656	7.399	55.3	2.4	M									292.807	70.7354	24.1576	1.20937	0.59521	49.2164	25.1513	23.6652	294.017	71.3306	24.2607	0.566442	0.46544
MH	X28/5	0.0292	0.005	5.84	0	53	600	0	201	212	0.212477	0.173898	0.172113	0.215264	0.116862	0.666874	0.749427	1.07284	0.672399	0.539655	0.540938	0.711997	0.73831	0.667634	7.271	84.9	1.4	F									298.205	57.3538	19.233	2.0729	0.37779	18.2252	30.7366	12.2912	300.278	57.7316	19.2261	0.723634	1.23685
MH	X28/7	0.0485	0.0075	6.46667	0	58	600	0		227	0.436043	0.236022	0.7996	0.710985	0.767025	0.574181	1.28127	1.10169	1.00179	0.883487	0.725105	0.770564	0.986818		6.998	151	0.1	F									441.819	89.123	20.1718	2.13419	0.875815	41.0375	48.2848	18.1385	443.953	89.9988	20.2721	0.36942	0.526072
MH	X34/3	0.0154	0.003	5.13333	0	45	600	0	254	228	0.177683	0.208832	0.175373	0.105374	0.181188	0.394902	0.273504	0.46607	0.834006	0.615858	0.701754	0.955043	0.801603	1.02385	7.343	65.2	6.6	F									414.072	75.7499	18.2939	0.87317	0.51008	58.417	47.8468	10.6607	414.946	76.26	18.3783	0.138057	0.627781
MH	X34/7	0.0523	0.0093	5.62366	0	48	600	0	261	248	0.43274	0.608169	0.642438	0.707137	0.64273	0.615764	0.617284	0.560996	0.724386	0.738095	0.726472	0.78125	0.438797	1.42364	7.421	46.5	7.5	F									772.572	141.109	18.2648	2.42334	1.43386	59.1689	38.828	36.9286	774.996	142.543	18.3927	0.0811461	0.578344
MH	X34/11	0.0458	0.0082	5.58537	0	47	600	0	215	240	0.743287	0.816536	0.70424	0.947431	0.74582	0.617272	0.425532	0.570352	0.650495	0.922957	1.12882	0.698778	0.796063	1.40232	7.239	61.7	3.5	M									721.655	186.099	25.7878	1.47493	0.814839	55.2459	34.4215	23.6724	723.13	186.914	25.8479	0.452712	1.46071
MH	X36/2	0.0079	0.0019	4.15789	0	46	600	0	260		0.335925	0.636855	0.179292	0.787282	0.394605	0.335554	0.480769	0.617589	0.777323	0.483809	0.550358	0.604536	0.666617	0.84529				M																				1.95884	1.86607
MS	X16/4	0.0476	0.0091	5.23077	1	55	405	1	236	270	0.283476	0.329873	0.570981	0.54903	0.558659	0.601434	0.275621	0.220497	0.187441									F	1	0	1	0	2	4	0.568923	0.192932
MS	X17/2	0.0663	0.01	6.63	0	66	600	0	235	260	0.241896	0.308754	0.33075	0.588123	0.718191	0.534354	0.454752	0.643889	0.528541	0.867177	0.894109	0.928641	0.956164	0.492732	7.199	76.7	5.2	F	0	0	1	1	3	5	0.555474	0.286868
MS	X17/10	0.0466	0.0086	5.4186	0	61	600	0		300	0.46626	0.595832	0.31385	0.736148	0.46301	0.31802	0.256721	0.612839	0.404604	0.428858	0.414196	1.11217	0.803985	0.772972	7.253	75.8	5.2	F	0	1	1	1	3	6	0.540752	0.2859
MS	X18/5	0.0524	0.0099	5.29293	0	59	600	0	303	294	0.204412	0.319968	0.235667	0.266217	0.273801	0.658026	0.613544	0.42729	0.441587	0.562044	0.504332	0.461443	0.43421	0.810252	7.292	66.4	5.2	F	0	0	1	1	3	5	0.611006	0.253888
MS	X18/7	0.0506	0.009	5.62222	0	55	600	0	252	271	0.568182	0.777126	0.564263	0.83544	0.961837	0.546448	0.730613	0.777688	0.699301	0.760643	0.739513	1.00215	0.506928	0.762246	7.256	84.1	3.5	F	0	0	1	1	3	5	0.615451	0.212468
MS	X19/2	0.039	0.0062	6.29032	0	51	600	0	240	252	0.369959	0.681048	0.585309	1.1738	0.985319	0.432745	0.532741	0.717964	0.764935	0.697587	0.940102	1.03938	1.21008	1.00333	7.289	49.9	3.7	F	0	0	0	1	2	3	0.640148	0.187126
MS	X20/6	0.0239	0.0046	5.19565	0	40	600	0	254	275	0.787671	0.654582	0.568182	0.829646	0.849781	0.914913	0.614296	0.797546	0.86326	0.91623	0.873656	0.88968	1.11486	1.01604	7.404	49.8	3.7	M	0	1	1	1	4	7	0.655551	0.197238
MS	X21/2	0.0514	0.0103	4.99029	0	60	505	1	260		0.314694	0.424628	0.421348	0.778426	0.304804	0.290909	0.23912	0.586005	0.740741	0.660066	0.357347	0.332256						M	1	1	2	1	4	9	0.549156	0.240102
MS	X21/4	0.0314	0.0048	6.54167	0	49	600	0	240	225	0.199298	0.541705	0.235933	0.603467	0.714683	0.17021	0.130154	0.303418	0.516849	0.803697	0.588262	0.547462			7.233	63.8	1.1	F									604.506	163.242	27.0042	3.74624	1.20905	32.2738	20.6276	58.6133	608.253	164.451	27.0366	1.3566	0.782773
MS	X21/5	0.0295	0.0046	6.41304	0	43	600	0	258	254	0.548612	0.714079	0.74054	0.937047	0.876475	0.994096	0.460161	0.565835	0.602185	0.68487	0.550564	0.812968	0.517238	0.790362	7.42	36.2	3.3	M									432.493	157.893	36.5076	6.36599	3.12708	49.1218	29.7151	105.235	438.859	161.02	36.6906
MS	X21/6	0.0241	0.0044	5.47727	0	40	466	1	300		0.213919	0.536152		0.205086	0.54902	0.292512	0.205158	0.623053	0.463744	0.561545	0.532562	0.39801						F
MS	X22/3	0.044	0.0063	6.98413	0	36	600	0	240	230	0.411921	0.420875	0.645526	0.826402	0.821671	0.742574	0.806823	0.836242	0.791975	0.684571	0.368834	0.690279	0.710594	0.751912				M									695.417	314.5	45.2247	4.78619	2.02085	42.2226	39.8584	50.7007	700.203	316.521	45.2042	1.70724	1.33793
MS	X22/9	0.0546	0.0069	7.91304	0	44	600	0	260	281	0.238481	0.493097	0.345662	0.552079	0.553506	0.368189	0.61723	0.402083	0.774793	0.641496	0.681556	0.558359	0.749625	0.972636	7.287	70.7	2.7	M									512.908	103.541	20.1871	3.91575	2.00781	51.2753	46.1247	43.5301	516.824	105.549	20.4227	0.955945	0.359318
MS	X27/2	0.0478	0.007	6.82857	0	59	600	0	267	246	0.708401	1.17836	0.880018	0.873855	0.73692	0.451977	0.275447	0.896162	0.844292	0.998789	0.940084	0.934459	0.842776	0.955316	7.438	47.1	4.2	M									606.262	165.679	27.3279	3.48711	0.961947	27.5858	46.4372	20.715	609.749	166.641	27.3294	0.587774	0.868541
MS	X27/7	0.0487	0.0062	7.85484	0	58	600	0	252	192	0.340652	0.368488	0.76515	0.472367	0.416056	0.321668	0.673369	0.933368	0.741033	0.671283	0.633874	0.608133	0.56748	0.722496	7.226	86.2	2.5	M									257.471	115.746	44.9548	3.62705	1.59093	43.8631	36.3721	43.7404	261.099	117.337	44.9396	0.477421	0.907519
MS	X28/2	0.0483	0.0084	5.75	0	56	600	0	249	224	0.419136	0.86675	1.17708	1.23648	0.640615	0.739767	0.748348	0.972006	0.770812	0.789384	1.28501	1.405	1.02423	0.769302	7.465	50.4	3.3	F									402.533	71.9361	17.8709	2.9163	1.08857	37.3271	37.0432	29.3866	405.449	73.0246	18.0108	0.814131	0.872564
MS	X28/6	0.0125	0.0027	4.62963	0	49	600	0	243	204	0.433004	0.65005	0.847931	0.63263	0.506749	0.685848	0.729629	0.729629	0.852115	1.10314	0.975918	0.901215	1.41355	1.02581	7.453	47.4	3.8	M									506.889	138.761	27.375	3.98678	0.988125	24.785	61.0903	16.1748	510.875	139.749	27.3548	1.08423	1.11214
MS	X34/1	0.0159	0.0038	4.18421	0	50	600	0	227	245	0.765957	0.892193	0.556586	1.03797	1.05263	0.77193	0.743363	0.889831	0.819367	1.41243	0.681551	0.998573	1.16942	1.14123	7.312	63.2	6	M									497.661	248.108	49.8549	1.67151	0.408064	24.413	28.5305	14.3028	499.332	248.516	49.7697	0.243164	1.00463
MS	X34/4	0.0145	0.0033	4.39394	0	40	600	0	200	201	0.568182	0.75392	0.745785	0.607533	0.759494	0.798969	0.471698	0.420875	0.712378	0.397614	0.449236	0.568679	0.571178	0.70922	7.302	63.4	6.4	M									421.474	72.9796	17.3153	1.77133	0.911898	51.4809	25.5993	35.622	423.246	73.8915	17.4583	0.0791098	0.959264
MS	X36/8				0	35	600	0	222	210	0.311193	0.586719	0.896511	0.704955	0.763702	0.673854	0.309215	0.598229	0.745118	0.674357	0.6639	0.96918	0.640455	1.57547				F									438.703	193.031	44.0004	1.63844	0.81979	50.0348	15.183	53.994	440.342	193.851	44.0228	2.34567	2.04675
MSH	X16/5	0.0613	0.0092	6.66304	0	56	600	0	240	275	0.184696	0.312086	0.371396	1.15308	0.928059	0.811688	0.532167	0.497611	0.701809	0.610948	0.528611	0.563212	0.4526	0.738771	7.267	83.2	4.8	F	0	1	0	1	4	6	0.571454	0.242933
MSH	X17/12	0.0623	0.0121	5.14876	0	76	448	1			0.235299	0.375721	0.419171	0.255741	0.265751	0.261031	0.208254	0.22686	0.230483	0.273047	0.315249							M	0	1	1	0	3	5	0.434232	0.352515
MSH	X18/2	0.0411	0.0083	4.95181	0	64	600	0	275	233	0.35563	0.323328	0.418832	0.341876	0.509973	0.526685	0.578704	0.435981	0.44603	0.467899	0.406026	0.451421	0.392729	0.373612	7.146	82.5	3.6	F	0	1	1	1	2	5	0.582286	0.218749
MSH	X19/5	0.0184	0.0037	4.97297	0	56	600	0	290	260	0.193486	0.373794	0.444718	0.595879	0.620444	0.492811	0.51511	0.465244	0.55898	0.404408	0.592768	0.662517	0.733186		6.866	118	1.3	F	0	0	0	1	2	3	0.654507	0.137768
MSH	X19/6	0.0365	0.0059	6.18644	0	59	600	0	270	345	0.299298	0.47666	0.47158	0.647834	0.681958	0.911821	0.60736	0.847458	0.995336	0.976731	0.745018	0.979548	0.852961	0.880475	7.187	50.5	4.4	M	0	1	1	0	4	6	0.594414	0.222134
MSH	X21/7	0.0182	0.0036	5.05556	0	47	600	0	295	281	0.141048	0.391664	0.520612	0.70283	0.508199	0.531915	0.446362	0.718197	0.693331	0.681457	0.64009		0.332268	0.710167	7.285	73	3.7	M	0	0	1	1	3	5	0.564614	0.195724
MSH	X21/8	0.0211	0.0039	5.41026	0	50	600	0	276	300	0.336634		0.521597	0.634146	0.739336	0.747889	0.46729	0.433071	0.552381	0.509413	0.454545	0.597015	0.609137	0.785498	7.316	49.1	2.8	M	0	0	1	1	3	5	0.636749	0.240329
MSH	X21/9	0.0483	0.0083	5.81928	0	45	600	0	240	290	0.446902	0.552647	0.543438	0.677757	0.714377	0.551552	0.628507	0.725426	0.597495	0.611405	0.64509	0.832484	0.747719	0.628673	7.384	48.8	3.3	F	1	0	0	0	4	5	0.657991	0.200473
MSH	X21/10	0.0254	0.004	6.35	0	61	600	0	270	274	0.43397		0.720298	0.845507	0.649007	0.823331	0.609098	0.518184	0.547818	0.588556	0.426173	0.534041	0.450952	0.673703	7.341	46.8	2.6	F									513.336	118.145	23.0152	3.04883	1.31518	43.1371	26.9787	48.7486	516.385	119.46	23.134	1.08925	1.09429
MSH	X21/11	0.03	0.0046	6.52174	0	62	600	0	294	280	0.319387		0.531514	0.633368	1.01133	0.510009	0.310174	0.442047	0.487118	0.506073	0.429392	0.449542	0.404271	0.520938	7.285	63.4	4.3	F									294.191	72.3556	24.5948	1.63325	1.30908	80.152	29.5864	44.246	295.824	73.6646	24.9015	0.692555	0.740549
MSH	X22/5	0.0682	0.0107	6.37383	0	51	600	0	315	277	0.17648	0.526113	0.533333	0.71755	0.601995	0.54052	0.319197	0.644053	0.512928	0.696961	0.718821	0.794913	0.874811	0.762358	7.281	72.5	2.1	M									457.01	173.599	37.9857	2.06767	1.12901	54.6029	28.5527	39.5411	459.078	174.728	38.0606	0.863539	0.668964
MSH	X22/6	0.0701	0.0092	7.61957	0	39	600	0	290	230	0.131156	0.437063	0.695687	0.598724	0.58784	0.641026	0.662901	0.942685	1.10522	0.485625	0.689893	0.874523	0.917116	1.06977	7.238	62.9	3.1	F									494.857	107.762	21.7763	4.15585	1.44607	34.7961	48.388	29.885	499.013	109.208	21.8847	1.51397	1.01866
MSH	X22/10	0.0473	0.0068	6.95588	0	46	600	0	215	225	0.310559	0.450219	0.676255	0.750104	0.827173	0.746077	0.824588	0.524807	0.475772	0.76367	0.664315	0.660012	0.854376	0.929023	7.312	68.3	3.1	M									394.784	91.8931	23.2768	1.97099	1.08996	55.3	30.1295	36.1757	396.755	92.9831	23.4359	1.17963	0.609909
MSH	X26/4	0.0227	0.0044	5.15909	0	69	600	0	255	240	0.276199	0.42517	0.551258	0.657102	0.571143	0.598256	0.57334	0.932282	0.627521	0.608814	0.873308	0.606443	0.793037	0.738392	7.351	67.8	3.8	M									503.26	237.082	47.1092	3.60344	1.02093	28.3322	45.5658	22.4057	506.864	238.103	46.9757	2.80565	1.22264
MSH	X27/3	0.0114	0.0022	5.18182	0	67	600	0	240	273	0.381117	0.464767	0.500938	0.805222	1.04234	0.457834	0.238171	0.346014	0.465327	0.595229	0.400297	0.504789	0.483928	0.488556	7.234	77.4	2.4	F									328.31	161.349	49.1452	2.7185	0.793313	29.182	25.2678	31.3963	331.029	162.142	48.9813	0.829319	1.12246
MSH	X28/3	0.0354	0.0053	6.67925	0	59	600	0	264	270	0.419449	0.174093	0.401235	0.828879	1.04865	0.763666	0.405159	0.981465	1.16207	1.28994	1.01695	1.23135	1.36287	1.27964	7.339	65.8	3.5	M									566.085	157.325	27.7918	1.16218	0.338818	29.1536	23.5117	14.4106	567.247	157.664	27.7946	0.673617	1.31039
MSH	X28/8	0.046	0.0089	5.16854	0	43	600	0	271	205	0.412291	0.667877	0.962489	0.927225	1.0176	1.10742	1.02505	0.786036	0.574218	0.457992	0.492276	0.629845	0.594398	0.641717	7.414	56.9	2.7	F									355.468	169.363	47.6451	2.54614	1.47878	58.0791	43.2721	34.1739	358.014	170.842	47.7193	0.597357	0.733736
MSH	X34/5	0.0177	0.0032	5.53125	0	31	600	0	257	247	0.193278	0.189642	0.190233	0.173742	0.852799	0.460829	0.254251	0.792112	1.05281	1.017	1.00964	1.1877	0.995619	0.987996	7.279	65	7.3	M									882.496	287.582	32.5873	1.05072	0.294951	28.0712	12.537	23.5264	883.547	287.877	32.5819
MSH	X34/8	0.0407	0.0091	4.47253	0	43	600	0	272		0.241361	0.914179	1.01452	0.832616	1.1714	1.01622	1.07398	1.04935	1.13527	1.14239	1.3091	1.09972	1.35602	1.28406	7.363	53	7.3	M									570.696	196.75	34.4755	1.79003	1.5704	87.73	30.6065	51.3093	572.486	198.321	34.642	0.239263	1.27456
MSH	X36/4				0	40	600	0		175	0.47619	0.619296	0.767987	0.962815	1.04769	0.980392	0.98401	0.893744	0.808031	0.60024	0.599747	0.604143	0.586592	0.621891				F																				1.29534	1.35035
MN	X23/1	0.0438	0.0077	5.68831	0	71	600	0	257	225	0.310935	0.421004	0.58252	0.532476	1.03915	0.782473	0.797989	0.857838	0.961765	0.815705	1.12999	0.78619	0.96831	0.560831	7.257	68.3	2	F	0	0	0	0	3	3	0.586174	0.223233
MN	X23/6	0.0609	0.0102	5.97059	0	49	600	0	268	280	0.214259	0.382738	0.31971	0.258676	0.297141	0.192643	0.264061	0.215624	0.221828	0.220331	0.278869	0.268689	0.294172	1.21713	7.395	43.1	3.1	F	0	1	0	1	2	4	0.547762	0.272644
MN	X23/10				0	63	600	0	263	256	0.286862	0.425432	0.430203	0.687587	0.595859	0.676073	0.668124	0.721501	0.565801	0.696864	0.739061	0.485909	0.793651	0.837258	7.29	54.1	3.7	F	1	0	0	1	3	5	0.601052	0.168782
MN	X24/3				0	45	600	0	220	154	0.169935	0.225136	0.266773	0.214707	0.288275	0.566808	0.328217	0.519384	0.608466	0.456509	0.421195	0.307361	0.412439	0.433536	7.378	45.6	3.4	M	1	0	0	1	3	5	0.704887	0.168654
MN	X24/7	0.0276	0.0048	5.75	0	39	600	0	272	161	0.270992	0.378633	0.590297	0.725453	0.42735	0.929839	0.521008	0.676382	0.416122	0.471198	0.509424	0.486086	0.408365	1.37363	7.503	32.5	4.3	F	0	0	0	1	3	4	0.604096	0.251154
MN	X25/2	0.0225	0.0035	6.42857	0	36	600	0	305	270	0.333227	0.550055	1.03082	0.745195	0.700507	0.619078	0.523122	0.649427	0.748911	0.798838	0.636644	0.778816	0.816993	0.792572	7.378	64.6	4.7	F	1	0	0	0	2	3	0.586892	0.171358
MN	X25/7	0.0413	0.0076	5.43421	0	53	293	1							0.282454	0.302624	0.188428											F	0	1	0	0	3	4	0.618918	0.216881
MN	X25/11	0.0227	0.004	5.675	0	45	600	0	300	222	0.591331	0.686144	0.652191	0.536968	0.475573	0.462088	0.509582	0.470991	0.533944	0.520183	0.589733	0.547606	0.596441	1.18858	7.495	44.5	6.5	M	0	0	0	0	3	3	0.626728	0.139477
MN	X29/4	0.041	0.0054	7.59259	0	55	600	0	224	285	0.437876	0.745921	0.554888	0.664991	0.738636	0.867522	0.714881	0.916325	0.992616	0.905695	0.737687	0.806983	0.874727	0.499893	7.259	75.6	5.2	M									655.363	142.774	21.7854	1.28208	1.05242	82.0873	26.4397	39.8047	656.645	143.826	21.9032	0.864537	1.21139
MN	X29/8	0.0465	0.0076	6.11842	0	54	600	0	278	276	0.447616	0.445961	0.752951	0.655136	0.484557	0.679251	0.841751	0.99821	0.819088	0.784824	0.816993	0.848896	1.1295	0.433689	7.25	79.5	4.3	M									434.821	170.532	39.2188	1.99992	0.902638	45.1338	39.4642	22.8723	436.821	171.435	39.2459
MN	X30/1	0.0413	0.0076	5.43421	0	61	600	0	240	208	0.259929	0.341728	0.343781	0.238017	0.367566	0.510251	0.314291	0.568559	0.491962	0.447772	0.530171	0.49552	0.529282					F									368.275	138.076	37.4927	1.50389	1.47556	98.1164	38.766	38.0633	369.779	139.552	37.7393	0.19751	0.650671
MN	X30/5	0.0253	0.005	5.06	0	38	600	0	271	234	0.584231	0.71817	0.521105	0.540541	0.557216	0.720222	0.53135	0.75274	1.04594	0.856793	0.611247	0.609013	0.655308	0.809717	7.322	49.5	3.2	F									459.868	86.3389	18.7747	0.600642	0.126438	21.0504	51.7912	2.44129	460.469	86.4653	18.7777	0.199344	0.50698
MN	X31/2	0.0147	0.0025	5.88	0	34	600	0	243	247	0.390798	0.534274	0.538677	0.568852	0.294118	0.129188	0.0774503	0.541653	0.602289	0.543321	0.543823	0.592545		0.773994	7.283	74.8	3.2	F									515.567	109.425	21.2243	1.1814	0.470178	39.7984	26.8985	17.4797	516.749	109.895	21.2667	1.91853	1.39152
MN	X31/8	0.02	0.0035	5.71429	0	33	600	0	283	265	0.371816	0.631313	0.424016	0.337382	0.475135	0.59312	0.408339	0.61064	0.542836	0.646711	0.768434	0.674189	0.726691	0.751315	7.338	63.6	5.3	M									368.585	93.122	25.2647	1.93499	0.856191	44.2478	42.2996	20.2411	370.52	93.9781	25.3639	0.334482	1.0693
MN	X32/1	0.0225	0.005	4.5	0	48	600	0	245	214	0.488063	0.63427	0.624805	0.196386	0.611247	0.347474	0.590179	0.428195	0.568895	0.444084	0.679148	0.632408	0.790794	0.776564	7.321	66.5	3.2	M									479.399	135.517	28.268	1.27824	0.561478	43.926	26.1544	21.4678	480.677	136.078	28.3097	1.55833	1.16743
MN	X32/5	0.0127	0.0031	4.09677	0	53	600	0	251	225	0.269098	0.341252	0.363921	0.288661	0.333946	0.387215	0.59271	0.572449	0.558223	0.520944	0.450336	0.316866	0.443771	0.440711	7.444	50.9	3.1	F									301.231	67.2494	22.3248	1.7936	0.460354	25.6665	35.6052	12.9294	303.025	67.7097	22.3446	1.06683	0.833161
MN	X33/1	0.0089	0.0022	4.04545	0	38	600	0	272	221	0.367319	0.378526	0.415076	0.368176	0.343676	0.346514	0.513806	0.603227	0.738778	0.733906	0.640429	0.719338	0.638463	0.764481	7.409	50.9	5.6	M									460.588	109.878	23.856	1.19556	0.721978	60.3882	21.1114	34.1985	461.784	110.6	23.9506	0.647671	0.548412
MN	X33/5	0.0201	0.0037	5.43243	0	41	600	0	210	156	0.297745	0.659196	0.781381	0.552109	0.659196	0.852061	0.57421	0.720894	0.7259	0.544799	0.488782	0.579341	0.773241	0.703294	7.309	66.7	6.4	F									562.513	77.2605	13.7349	2.10413	1.23725	58.8013	29.7178	41.6334	564.617	78.4977	13.9028	0.353553	0.484085
MN	X35/1	0.0263	0.0049	5.36735	0	34	600	0	242	231	0.540216	0.639386	0.706589	0.967293	0.542299	0.834376	1.18799	2.6738	2.08906	2.01681	2.05643	1.88883	1.7518	1.65652				M									611.544	95.4338	15.6054	1.33179	0.644591	48.4002	43.6322	14.7733	612.876	96.0784	15.6766	0.276113	0.838956
MN	X35/8	0.0125	0.0021	5.95238	0	46	600	0	286	286	0.230415	0.585284	0.721964	1.14743	1.03366	1.14053	1.0586	1.37065	1.07354	1.05424	0.985507	1.28179	1.28634	1.48759				M									638.301	136.625	21.4045	1.92501	0.44743	23.243	30.5231	14.6587	640.226	137.073	21.4101	0.327598	0.911722
MHN	X23/2	0.0678	0.0117	5.79487	0	63	600	0	273	336	0.625978	0.578115	0.467181	0.765333	0.904159	0.905668	0.722633	0.680586	0.714397	0.805153	0.777851	0.831774	0.845897	1.06496	7.358	47.9	4.8	M	1	1	0	0	2	4	0.611014	0.196189
MHN	X23/7	0.0589	0.0088	6.69318	0	55	600	0	293	266	0.292749	0.521376	0.652174	0.685737	0.410557	0.769601	0.723826	0.778949	0.563636	0.387177	0.512164	0.503603	0.360036	0.742115	7.339	53.6	4.2	F	0	0	0	0	3	3	0.683928	0.150058
MHN	X23/11	0.0504	0.0065	7.75385	0	58	600	0	280	195	0.332056	0.288611	0.327927	0.289454	0.367396	0.569877	0.254048	0.578385	0.745207		0.318748	0.526646	0.559098	0.610189	7.158	103	0.9	F	0	1	0	1	3	5	0.534401	0.316948
MHN	X24/4	0.0474	0.0067	7.07463	0	44	600	0	176	155	0.211122	0.305426	0.273164	0.332524	0.253621	0.350099	0.193541	0.233399	0.141957	0.1974	0.297442	0.30656	1.21051	0.791374	7.2	74.2	1.7	F	1	1	0	1	4	7	0.644553	0.201625
MHN	X24/8	0.0281	0.0039	7.20513	0	43	600	0	204	201	0.348275	0.348141	0.349449	0.397979	0.428126	0.41263	0.59584	0.760568	0.642595	0.626922	0.636475	0.476461	0.723395	0.828771	7.401	47	1.9	M	0	0	0	0	3	3	0.696528	0.174941
MHN	X25/3	0.0304	0.0056	5.42857	0	39	465	1	233		0.190538	0.19584	0.201106	0.252207	0.3145	0.295574	0.330978	0.178401	0.410621									F	0	0	0	0	3	3	0.623701	0.173267
MHN	X25/8	0.048	0.0079	6.07595	0	48	600	0	256	251	0.244099	0.52234	0.913361	0.808648	0.690383	0.546757	0.663807	0.755208	0.685654	0.72023	0.621487	0.902335	0.82354	0.656907	7.421	57.7	3.7	F	0	1	0	0	3	4	0.624592	0.188197
MHN	X29/1	0.0577	0.0091	6.34066	0	57	600	0	266	266	0.431099	0.780673	0.757834	0.908899	0.598086	0.540331	0.520168	0.753417	0.688937	0.489454	0.669755	0.888297	0.753917	0.84723	7.362	57.1	5.2	M									316.792	69.9959	22.0952	3.307	1.00607	30.4225	59.7488	16.8384	320.099	71.0019	22.1813	1.34412	1.89211
MHN	X29/5	0.0234	0.0048	4.875	1	35	600	0	216	180	0.289771	0.324675		0.478405	0.425437	0.40273	0.428929	0.821018	0.586873	0.579277	0.696864		0.916863	1.16321	7.023	105	9.7	F	0	0	1	0	2	3	0.657766	0.161135
MHN	X29/9	0.013	0.0026	5	0	40	600	0	276	275	0.385071	0.166667	0.572378	0.678839	0.610252	1.143	0.813517	0.762389	0.864486	0.721529	0.884583	0.787037		0.918803	7.257	82.6	4.3	F									535.188	105.712	19.7523	2.6059	0.834971	32.0415	34.3768	24.2888	537.794	106.547	19.8118	0.812253	0.852635
MHN	X30/3	0.026	0.0044	5.90909	0	57	600	0	252	263	0.47184	0.431659	0.443568	0.438975	0.564565	0.666017	0.427899	0.990637	0.852214	0.691563	0.916179	0.809109	0.67878	0.796625	7.198	86.5	2.5	M									618.88	141.803	22.9129	0.447719	0.290887	64.9709	33.8793	8.58598	619.327	142.094	22.9433	0.511687	0.937355
MHN	X30/7	0.018	0.0035	5.14286	0	38	600	0	241	227	0.442924	0.546058	0.976049	0.956069	0.745792	0.59969	1.04152	1.149	1.33668	0.771605	0.834791	1.01999	1.17229	1.35268	7.396	48.7	5.7	F									264.835	57.7108	21.7912	0.679284	0.0392265	5.77469	54.9984	0.71323	265.514	57.75	21.7502	0.2477	0.427304
MHN	X31/3	0.0299	0.0046	6.5	0	27	600	0	264	195	0.472905	0.600485	0.390274	0.475269	0.405885	0.347139	0.372606	0.76365	0.760582	0.582536	0.598485	0.757002	0.58326	0.841092	7.323	68.6	8.9	F									432.955	78.664	18.1691	1.11465	1.02865	92.2847	37.641	27.328	434.07	79.6926	18.3594	1.23114	1.45734
MHN	X31/9	0.0393	0.0069	5.69565	0	37	600	0	295	275	0.515843	1.02032	0.542711	0.414604	0.616879	0.696151	0.690586	0.670573	0.596983	0.64983	0.48795	0.659196	0.837236	0.810406	7.4	61.7	2.8	F									357.733	118.849	33.2229	1.86063	0.839516	45.1201	33.4085	25.1288	359.594	119.689	33.2844	0.87055	1.53688
MHN	X32/2	0.0343	0.0062	5.53226	0	40	600	0	265	235	0.595829	0.617589	0.631951	0.773481	0.749168	0.796332	0.710383	1.21094	1.07044	1.1254	1.27119	1.55039	1.29599	1.44068	7.428	48.8	6.3	M									528.773	120.268	22.7448	2.48868	1.20278	48.3302	37.3459	32.2065	531.261	121.471	22.8647	0.777366	0.948246
MHN	X32/6	0.0126	0.0041	3.07317	0	49	600	0	239	247	0.462112	0.430748	0.261643	0.991917	0.979816	0.65951	0.166987	0.895366	0.484672	0.543312	0.621754	0.874155	0.871523	0.825011	7.395	55.4	2.8	M									352.275	100.866	28.6329	1.55184	0.378853	24.4131	39.5146	9.58768	353.827	101.245	28.6144	0.918064	0.708742
MHN	X33/2	0.0095	0.0027	3.51852	0	29	600	0	200	190	0.421062	0.612265	0.705694	0.455003	0.610915	0.648044	0.614544	0.970207	0.862868	0.803092	0.544802	0.904466	0.982548	0.826925	7.309	73.5	3.8	M									395.304	71.8165	18.1674	0.937993	0.61622	65.6955	24.6391	25.0098	396.242	72.4328	18.2799	0.0962769	0.255253
MHN	X33/6	0.0318	0.0061	5.21311	0	45	600	0	260	224	0.448078	0.736648	0.542005	0.633347	0.762777	0.65303	0.774754	0.952749	0.845038	0.755858	0.766998	0.777001	0.740741	0.408889	7.386	61.3	3.2	M									727.56	196.836	27.0542	1.45242	0.742886	51.1482	31.5328	23.5591	729.013	197.579	27.1022	0.409897	0.448548
MHN	X35/2	0.0095	0.0018	5.27778	0	23	600	0	254	236	0.430729	0.532273	0.561916	0.690131	0.547836	0.66804	0.684697	0.913813	0.911069	0.793399	0.682905	1.01649	1.31234	0.891862				F																				0.108819	0.554144
MHN	X35/4	0.0151	0.0031	4.87097	0	25	600	0	212	210	0.450493	0.784314	0.791738	0.837696	0.890052	1.10497	1.14943	0.836237	0.892857	0.760697	0.82232	1.09215	1.01572	1.39591				M									501.61	114.167	22.7601	1.37665	0.734788	53.375	29.3755	25.0136	502.986	114.902	22.8439	0.129707	0.473029
MHN	X35/11	0.0185	0.0035	5.28571	0	49	600	0	291	279	0.402552	0.262561	0.506406	0.806248	0.852429	0.81025	0.518993	0.841785	0.754693	0.737327	0.745018	0.681029	0.650389	0.63118				F									508.949	155.313	30.5164	1.50162	0.681226	45.3662	50.6506	13.4495	510.451	155.994	30.56	2.83497	1.9141
MSN	X23/3	0.0379	0.006	6.31667	0	53	600	0	320	296	0.356383	0.530916	0.393492	0.30931	0.629931	0.702978	0.763977	0.281611	0.596198	0.583959	0.600889	0.678998	0.729587	0.636459	7.351	55.7	4.3	F	0	0	0	0	4	4	0.679967	0.185821
MSN	X23/8	0.0505	0.0081	6.23457	0	58	600	0	295	260	0.533927	0.924396	0.49698	0.890892	1.07759	1.01794	0.943871	0.98791	0.862069	0.718391	0.674663	0.557915	0.916883	0.851157	7.337	63.4	3.8	M	0	0	0	1	3	4	0.690723	0.16695
MSN	X24/1	0.0529	0.0067	7.89552	0	56	600	0	256	125	0.330266	0.433824	0.45343	0.458221	0.449802	0.462761	0.856271	0.556105	0.584007	0.643004	0.583321	0.556238	0.672043	0.573859	7.313	63.3	4.8	F	1	0	0	1	3	5	0.651072	0.169736
MSN	X24/5	0.0318	0.0049	6.4898	0	34	600	0	228	192	0.179122	0.399858	0.337033	0.33524	0.359502	0.383142	0.224673	0.405369	0.418908	0.467224	0.509495	0.521566	0.503156	0.816993	7.438	30.8	3	M	0	0	0	0	4	4	0.670823	0.157785
MSN	X24/9	0.0426	0.0053	8.03774	0	44	600	0		197	0.49505	0.367133	0.398406	0.381208	0.436364	0.319353	0.289628	0.358166	0.338932	0.440977	0.336202	0.653907	0.424809	0.380055	7.31	65.8	2.5	F	0	0	0	0	4	4	0.753956	0.158628
MSN	X25/5	0.0348	0.006	5.8	0	51	600	0	263	299	0.172402	0.68962	1.0352	0.96766	0.78064	0.891266	0.365477	0.663267	0.509295	0.615595	0.573888	0.820793	0.821558	0.907229	7.387	58.7	4.3	M	0	1	0	0	2	3	0.661339	0.190288
MSN	X25/9	0.0261	0.0052	5.01923	0	38	487	1	227		0.374295	0.50305	0.421831	0.387234	0.458078	0.262371	0.206767	0.342431	0.33206	0.445401	0.556124	0.446788						F	0	0	0	0	2	2	0.639761	0.199991
MSN	X29/2	0.0277	0.0053	5.22642	0	61	600	0	265	290	0.61862	0.474131	0.609422	0.691024	0.693432	0.857398	0.66036	0.760429	0.61862	0.779403	1.32205	1.16541	1.22339	0.843612	7.327	62.9	4.4	M									497.361	237.763	47.805	2.46024	1.69444	68.8729	48.9758	34.5975	499.821	239.458	47.9087
MSN	X29/6	0.051	0.0075	6.8	0	39	600	0	247	265	0.192068	0.59869	0.841062		0.614402	0.667239	0.658485	0.620783	0.825083	0.732601	0.722725	0.990426	0.880214	0.796951	7.346	61.4	5.7	F									485.399	129.995	26.781	2.64273	1.71137	64.7574	33.8902	50.4975	488.042	131.706	26.9867	0.810378	1.38831
MSN	X29/10	0.0249	0.0039	6.38462	0	27	600	0	175	230	0.306091	0.187056	0.0910747			0.647382	0.43573	0.641171	0.573956	0.736722	1.19939	0.666134	0.626929	0.803809	7.33	59.4	3.9	M	1	0	0	1	1	3	0.663519	0.142982
MSN	X30/2	0.0335	0.0066	5.07576	0	62	600	0	268	268	0.69837	1.27936	0.897405	1.00806	1.00649	1.05981	1.06638	0.991383	1.1596	0.988753	0.932314	1.0795	1.01202	1.14991	7.391	58.4	3.5	F									566.814	152.669	26.9346	1.98402	0.536467	27.0394	39.8617	13.4582	568.798	153.205	26.9349	1.00463	1.47768
MSN	X30/8	0.0263	0.0051	5.15686	0	37	600	0	200	250	0.287352	0.506553	0.504505	0.880519	0.939744	0.691389	0.408028	0.595637	0.654895	0.473236	0.503445	0.536251	0.607646	0.661131	7.509	38.1	3	M									536.151	109.396	20.404	1.44249	0.643197	44.5894	24.9283	25.8019	537.594	110.039	20.4688	0.578344	0.825496
MSN	X31/5	0.0184	0.0029	6.34483	0	31	600	0	287	319	0.479188	0.77947	0.767318	0.669056	0.660253	0.642408	0.657109	0.912534	0.751777	0.767136	0.672781	0.81801	1.03043	0.907012	7.397	55	4.9	M									708.275	105.58	14.9067	3.04644	1.16149	38.1262	26.6049	43.6571	711.321	106.742	15.0061	0.451667	1.3566
MSN	X32/3	0.0092	0.0014	6.57143	0	54	600	0	270	227	0.434653	0.647922	0.679074	0.629001	0.733697	1.01874	0.459627	0.742263	0.815416	0.908005	0.679717	0.555778	0.68271	0.8485	7.493	40.9	3.1	F																				0.673617	0.773782
MSN	X32/7	0.0087	0.0018	4.83333	0	55	600	0	263	258	0.749766	0.560964	0.843289	1.0209	0.808542	0.933598	0.567197	0.807265	0.90009	0.942761	0.840909	1.02601	1.17606	1.48072	7.439	42.3	4.2	M									488.803	169.143	34.6034	2.58628	1.10908	42.8833	49.5462	22.3848	491.389	170.252	34.647	1.17827	1.09429
MSN	X33/3	0.0197	0.003	6.56667	0	44	541	1	266		0.337534	0.232329	0.642792	0.618429	0.423948	0.491082	0.522037	0.674	0.727473	0.710227	0.476222	0.477256						M									319.579	191.253	59.8452	3.10943	1.67661	53.92	55.0449	30.4589	322.689	192.93	59.7881	0.33064	0.508152
MSN	X33/7	0.0323	0.0061	5.29508	0	37	528	1	248		0.500501	0.761325	0.839675	0.521003	0.569343	0.517099	0.60826	0.584655	0.574432	0.510908	0.88188	0.635653						M									326.281	108.634	33.2946	2.46747	1.9924	80.7467	27.4717	72.5254	328.748	110.626	33.6507	0.23816	0.690956
MSN	X33/9	0.0208	0.0034	6.11765	0	40	600	0	260	286	0.318287	0.499049	0.680787	0.606469	0.324675	0.602725	0.516158	0.751422	0.803342	0.580781	0.853524	1.13828	1.00962	1.40785	7.447	45.1	5.8	M									574.534	277.263	48.2587	1.1171	0.504813	45.1896	27.2743	18.5088	575.651	277.768	48.2528	0.0695085	0.509328
MSN	X35/7	0.0115	0.002	5.75	0	36	600	0	268	241	0.253293	0.596184	0.893921	0.736092	0.690383	0.792707	0.488281	1.01078	0.782998	0.644232	0.742541	0.581125	0.634317	0.779821				M									576.106	189.897	32.9621	2.55098	0.880482	34.5154	30.799	28.588	578.657	190.777	32.969	0.183011	0.697372
MSN	X35/9	0.0239	0.0051	4.68627	0	45	600	0	263	268	0.389105	0.709906	0.760719	0.592848	0.655022	0.717644	0.446571	0.933489	0.429553	0.642711	0.54321	0.611821	0.778968	0.791937				F									366.605	101.675	27.7343	1.95887	1.22535	62.5538	31.3116	39.134	368.564	102.9	27.9193	0.17234	0.695762
MSHN	X23/4				0	40	600	0	237	260	0.409253	0.465616	0.725594	0.441609	0.786026	0.857301	0.581395	0.711207	0.714286	0.798526	0.645756	0.621891	0.646298	0.761124	7.306	56.9	4.1	M	0	1	0	0	3	4	0.696963	0.176456
MSHN	X23/9				0	40	600	0	290	215	0.603865	0.794351	0.346348	0.663507	0.686553	0.64554	0.78341	0.501308	0.417014	0.412326	0.365297	0.681818	0.535332	0.511566	7.351	53.3	3.8	F	1	0	0	0	3	4	0.62869	0.187376
MSHN	X24/2				0	53	600	0	201	230	0.132442	0.337142	0.307496	0.365023	0.454345	0.354994	0.347567	0.375135	0.348661	0.457567	0.474068	0.407109	0.386842	0.464667	7.364	57.2	5	F	0	0	0	1	4	5	0.70699	0.172839
MSHN	X24/6				0	41	600	0	225	219	0.296409	0.448556	0.506567	0.680748	0.44009	0.649511	0.579908	0.466353	0.484116	0.42336	0.377989	0.347687	0.377447	0.438745	7.328	46.7	3.3	M	0	1	0	0	4	5	0.740343	0.119444
MSHN	X24/10				0	51	600	0	219	162	0.37558	0.513507	0.503722	0.503262	0.560224	0.737599	0.35014	0.787815	1.23602	1.07909	0.707168	0.626642	0.856772	0.768935	7.365	51.7	3	F	1	1	0	0	1	3	0.629194	0.140113
MSHN	X25/6	0.006	0.0014	4.28571	0	41	600	0		303	0.311968	0.539607	0.715324	0.555333	0.491314	0.482221	0.423378	0.520244	0.665861	0.629426	0.700571	0.698399	0.512323	0.466174	7.479	48.3	3.7	M	0	0	0	1	3	4	0.690115	0.149138
MSHN	X25/10	0.0343	0.0058	5.91379	0	47	600	0	228	282	0.416261	0.328777	0.527519	0.397107	0.236407	0.457743	0.566537	0.777058	0.696488	0.697962	0.908439	1.51448	1.27733	1.01317	7.373	63.5	3.7	M	0	0	0	0	4	4	0.696421	0.14959
MSHN	X29/3	0.025	0.0038	6.57895	0	51	600	0	231	243	0.275364	0.60857	0.340651		0.552334	0.631541	0.518555	0.831496	0.884374	0.784314	0.71873	0.9216	1.10294	1.03842	7.311	49	8.1	M									616.726	215.723	34.9787	2.93634	2.15317	73.3284	44.9713	47.8787	619.662	217.876	35.1604	0.434271	1.31646
MSHN	X29/7	0.0163	0.0029	5.62069	0	45	600	0	256	253	0.499557	0.437637	0.743494	0.459661		0.910125	0.678766	0.683761	0.666667	0.731364	1.76101	1.5609	1.14679	1.21055	7.374	51.8	5.4	F	0	0	0	1	3	4	0.659216	0.152522
MSHN	X29/11	0.0145	0.0028	5.17857	0	48	600	0	220	241	0.724638	0.884434	0.816508	0.320962	0.6245		0.37114	0.627353	0.561617	0.810636	0.540657	0.627955	0.976037	1.10749	7.244	71.5	5.1	M									401.113	110.849	27.6354	4.36557	1.31594	30.1435	41.6432	31.6002	405.479	112.165	27.6624	0.66588	0.866537
MSHN	X30/4	0.0636	0.0129	4.93023	0	63	600	0	219	271	0.679733	0.618429	1.13704	0.914036	0.791452	1.71274	0.442033	1.14379	1.11849	0.865387	0.824862	0.731897	1.02177	1.35252	7.419	43.2	2.3	F									666.325	128.773	19.3259	2.59569	1.85704	71.5432	39.3935	47.1408	668.921	130.63	19.5285	0.80107	0.878634
MSHN	X31/6	0.0181	0.0032	5.65625	0	36	600	0	210	245	0.386127	0.651607	0.629026	0.48962	0.516956	0.744048	0.68306	0.404204	0.522876	1.04353	0.501576	0.489908	1.61088	0.764526	7.287	63.5	7.1	M									316.461	158.54	50.0979	0.761476	0.0744109	9.77193	19.801	3.75794	317.223	158.615	50.0011	0.474123	1.10701
MSHN	X31/7	0.0309	0.005	6.18	0	42	600	0	310	167	0.28255	0.565771	0.537309	0.521204	0.617812	0.599434	0.339833	0.473934	0.572133	0.538068	0.81984	0.758046	0.913409	1.0004	7.404	54.1	5.5	M									312.663	108.967	34.8512	2.13825	0.90561	42.3529	47.6399	19.0095	314.801	109.872	34.9021	1.95884	1.50525
MSHN	X32/4	0.0254	0.0042	6.04762	0	52	600	0	208	211	0.46457	0.742364	0.660851	0.733834	0.797024	0.80819	0.509247	0.805153	0.611972	0.673168	0.512821	0.608569	0.611888	0.874126	7.383	52.5	3.4	F									631.472	150.544	23.8401	3.79352	1.69178	44.5965	29.744	56.878	635.266	152.235	23.964	2.71948	1.26868
MSHN	X32/8	0.0152	0.0029	5.24138	0	63	600	0	221	241	0.233549	0.249883	0.269034	0.422797	0.430057	0.351387	0.399402	0.464843	0.245574	0.390791	0.470441	0.404408	0.462321	0.711982	7.399	57.9	2.3	F									446.715	157.364	35.2269	2.39776	1.39091	58.0084	53.2605	26.1152	449.113	158.755	35.3486	0.200731	0.424352
MSHN	X33/4	0.0219	0.0056	3.91071	0	48	600	0	227	185	0.139431	0.192678	0.459559	0.701797	0.721154	0.656393	0.332152	0.456962	0.611006	0.79183	0.540756	0.759549	0.728304	0.715059	7.387	54.5	3.6	F									453.161	100.681	22.2176	2.21888	1.25324	56.4807	32.5394	38.5146	455.38	101.935	22.3845	0.271684	0.658231
MSHN	X33/8	0.0389	0.0081	4.80247	0	48	600	0	238	225	0.478403	0.643971	0.642546	0.596012	0.627854	0.584385	0.852462	0.788417	0.811688	0.598185	0.530303	0.489505	0.844138	0.697934	7.374	62.1	3.8	F									350.75	122.646	34.9667	2.47975	0.945723	38.1378	34.177	27.6713	353.23	123.591	34.9889	0.0696693	0.548412
MSHN	X33/10	0.018	0.0037	4.86486	0	55	600	0	242	249	0.436282	0.536963	0.735387	0.545703	0.670535	0.781145	0.40404	0.622361	0.720072	0.812595	0.656919	0.602617	0.730816	1.0073	7.443	51.6	4.4	F									881.027	311.437	35.3493	1.76516	0.74256	42.0676	27.6136	26.8911	882.792	312.18	35.3628	0.0607909	0.562529
MSHN	X35/3	0.0139	0.003	4.63333	0	24	600	0	241	214	0.34153	0.68306	0.518058	0.492424	0.738057	0.281532	0.511063	0.518519	0.508607	0.48216	0.50813	0.589226	0.534188	0.759549				M									415.779	150.565	36.2127	2.23612	0.620267	27.7385	28.014	22.1413	418.016	151.185	36.1673	0.198425	0.453759
MSHN	X35/10	0.0129	0.0029	4.44828	0	37	600	0	240	243	0.350407	0.41675	0.485723	0.487136	0.453064	0.777057	0.244773	0.745573	0.712089	0.804376	0.642934	0.916706	0.617369	0.682993				F									538.197	81.9335	15.2237	2.91431	1.59908	54.8699	37.1396	43.0559	541.111	83.5326	15.4372	1.17013	1.71317
MSHN	X35/12	0.0207	0.0044	4.70455	0	43	600	0	258	227	0.809602	0.968054	1.0275	0.453262	1.05382	0.473	0.45559	0.977633	0.704722	0.725872	0.625595	0.661303	0.594916	0.681589				F									561.708	171.39	30.5123	5.02716	2.63854	52.4856	29.4556	89.5767	566.735	174.028	30.7072	2.15846	1.69349
C0	X22/12	0.0383	0.0054	7.09259	0	49																			7.204	70.2	6.4	F									474.347	115.299	24.3069	2.0235	0.657498	32.4931	11.617	56.5982	476.371	115.957	24.3417	1	1
C0	X22/13	0.0138	0.0024	5.75	0	38																			7.107	95.1	5.6	M																				1	1
C0	X22/14	0.0661	0.0114	5.79825	0	53																			7.236	76.8	4.6	M									410.742	102.703	25.0043	2.4058	0.609904	25.3514	8.22057	74.1924	413.148	103.313	25.0064	1	1
C0	X22/15	0.0352	0.0052	6.76923	0	41																			7.057	81.7	7.1	F									247.31	83.6259	33.8143	1.97068	0.716011	36.3332	10.5787	67.6844	249.28	84.3419	33.8342	1	1
C0	X22/16	0.0336	0.006	5.6	0	51																			7.238	62.1	2.3	F									479.043	95.0763	19.8471	3.34037	1.02324	30.6325	14.183	72.1454	482.384	96.0996	19.9218	1	1
C0	X29/12	0.0141	0.0027	5.22222	0	55																			7.292	62.2	2.6	M									313.487	106.127	33.8538	2.40208	1.70878	71.1376	20.5637	83.097	315.889	107.836	34.1374
C0	X34/12	0.0462	0.0095	4.86316	0	49																															402.163	100.751	25.0523	1.56845	1.55743	99.2978	15.5354	100.251	403.731	102.308	25.3407	1	1
C0	X36/12	0.0161	0.0025	6.44	0	30																						M	0	0	0	0	0	0	0.510582	0.206574
C0	X36/13	0.0122	0.0015	8.13333	0	24																						M	0	0	0	0	0	0	0.552713	0.196403
C0	X4/9				0	65																			7.329	76.3	2.2	F	1	0	0	0	0	1	0.441618	0.223474
C0	X5/3	0.0144	0.0022	6.54545	0	45																			7.002	72.8	16	F	0	1	0	0	0	1	0.601299	0.164433
C0	X6/6	0.0432	0.0082	5.26829	0	44																						M	0	0	0	0	0	0	0.543065	0.162311
C0	X6/2	0.0369	0.007	5.27143	0	50																			7.269	58.1	5.6	F									433.224	58.9765	13.6134	4.15382	2.66033	64.0455	11.0045	241.75	437.378	61.6368	14.0923
C0	X6/3	0.0185	0.0039	4.74359	0	35																			7.004	42.4	21	F									711.539	226.162	31.7849	5.68484	1.27858	22.4911	10.3371	123.688	717.224	227.441	31.7112
C0	X6/4	0.0459	0.0078	5.88462	0	55																			7.103	81.1	9	M									347.865	91.4109	26.2777	4.21006	2.69848	64.096	11.6443	231.743	352.075	94.1094	26.7299
C0	X6/5	0.033	0.0056	5.89286	0	46																			7.149	72.8	12	F									489.575	146.3	29.883	5.46413	2.08844	38.2209	17.8015	117.318	495.039	148.388	29.9751
C0	X6/7	0.0399	0.0069	5.78261	0	48																			7.293	57.4	7.5	F									278.262	89.185	32.0508	6.33471	2.62287	41.4047	15.379	170.548	284.596	91.8079	32.259
C0	X8/1	0.0535	0.0066	8.10606	0	64																						F									344.763	42.2273	12.2482	2.19029	1.09744	50.1047	43.6602	25.1359	346.953	43.3247	12.4872	1	1
C0	X8/2	0.0287	0.0038	7.55263	0	46																						F																				1	1
C0	X8/3	0.0284	0.0035	8.11429	0	67																			7.112	91.5	8.1	F	1	1	0	0	0	2	0.605046	0.151462
C0	X8/4	0.0194	0.0027	7.18519	0	68																			7.102	89.5	7.4	M	0	1	0	1	0	2	0.420931	0.205988
[truncated: 24 more columns]
